# Supplementary material for: Genomic Analysis of IgG Antibody Response to Common Pathogens in Commercial Sows in Health-Challenged Herds
Source: Front Genet. 2020 Oct 23;11:593804. doi: 10.3389/fgene.2020.593804 (PMC7646516; doi:10.3389/fgene.2020.593804)
Supplement: Supplementary Table 1 — Percentage of total genetic variance explained for by markers (% TGVM) within a 1-Mb window for traits with significant QTLs using a threshold of 1% TGVM and posterior probability of inclusion (PPI) of 0.70 (before SNP selection). The SNP explaining most of the TGVM within a window was selected and the % TGVM explained by the SNP (% TGVM-SNP) was also estimated (after SNP selection). [file Table_1.XLSX]

## Sheet: Sheet1
Supplementary Table 1: Percentage of total genetic variance explained for by markers (% TGVM) within a 1-Mb window for traits with significant QTLs using a threshold of 1% TGVM and posterior probability of inclusion (PPI) of 0.70 (Before SNP selection). The SNP explaining most of the TGVM within a window was selected and the % TGVM explained by the SNP (% TGVM-SNP) was also estimated (After SNP s…
Before SNP selection								After SNP selection
Trait	Time-point	SSC	Position (Mb)	Number of SNPs	% TGVM-i	PPI		SNP name	SNP Position (Kb)	% TGVM-SNP	SNP PPI	%TGVM-f	PPI
APP3	Entry	8	32	19	2.5	0.86		ASGA0089864	32897687	2.6	0.86	0.1	0.16
		14	2	12	1.9	0.88		ALGA0074334	2575346	2.9	0.91	0.1	0.14
								H3GA0038333	2865914	1.1	0.53					Traits: APP, Actinobacillus pleuropneumoniae from different serotypes (represented by the different numbers); APPmean, mean of antibody response to all serotypes of APP.
		9	121	14	1.9	0.82		ALGA0055011	121798767	2.1	0.85	0	0.1			Time-point: time of antibody collection
		12	47	11	1.2	0.72		M1GA0025139	47832992	1.2	0.66	0.1	0.08			SSC: Sus scrofa chromosome
								ALGA0123348	47843443	1.1	0.58					Postistion: position of the QTL within the SSC in Mb
APP3	Post-acclimation	14	2	12	3.9	0.96		ALGA0074334	2575346	3.9	0.91	0.1	0.14			Number of SNPs:Number of SNPs within a window
								H3GA0038333	2865914	1.4	0.53					%TGVM-i: initial TGVM of the SNP window;
APP5	Entry	9	6	37	1.7	0.93		ALGA0123554	6998992	1.2	0.64	0.3	0.35			PPI: posterior probability of inclusion
		13	30	13	1.6	0.74		ASGA0057077	30356348	1.5	0.65	0.1	0.08			SNP name: SNP explaining most of the genetic variance within a window
		1	58	24	1.5	0.72		ALGA0003761	58544570	0.5	0.16	0.9	0.52			SNP Position: position of the SNP within the SSC in Kb
		6	97	26	1.5	0.82		MARC0023172	97660249	0.9	0.48	0.6	0.4			% TGVM-SNP: TGVM of the SNP
		4	63	21	1.3	0.75		H3GA0012840	63758072	0.7	0.41	0	0.09			SNP PPI: posterior probability of inclusion for the SNP
		1	108	14	1.3	0.7		DBMA0000058	108568595	1.5	0.66	0	0.06			%TGVM-f: final TGVM of the SNP window after removing the selected SNP from the TGVM calculation;
APP5	Post-acclimation	2	129	21	2	0.84		ALGA0015866	129584867	1.8	0.76	0.1	0.11			PPI: posterior probability of inclusion
		14	2	12	1.9	0.86		ALGA0074315	2259318	2.1	0.88	0.2	0.29
		6	137	15	1.5	0.82		M1GA0008913	137717189	1.6	0.79	0	0.1
								ASGA0029572	137682936	1.6	0.65
		8	125	15	1.4	0.86		ASGA0101722	125593646	0.8	0.47	0.7	0.45
								ALGA0118663	125596027	0.5	0.4
		8	11	26	1.4	0.72		MARC0040190	11670457	1.2	0.64	0.1	0.14
APP7	Post-acclimation	6	157	8	8.8	0.94		ASGA0095137	92172716	10.1	1	0	0.06
		14	2	12	4.3	0.95		ALGA0074334	2575346	4.6	0.93	0	0.05
APP10	Entry	16	68	23	3.1	0.77		ASGA0098951	68650476	3.5	0.76	0	0.11
APP13	Entry	1	58	24	5.7	0.89		DRGA0000977	58312124	0.9	0.14	0.9	0.31
								ASGA0003091	58326975	4.2	0.58
		9	121	14	3.5	0.92		ALGA0055011	121798767	3.9	0.87	0	0.14
APP13	Post-acclimation	14	2	12	2	0.74		ALGA0074334	2575346	1. 9	0.69	0.1	0.1
								H3GA0038333	2865914	1.5	0.59
		16	73	22	1.7	0.7		ALGA0091992	73961128	1.5	0.64	0.1	0.15
APP13	Parity 2	6	81	23	1.8	0.74		DIAS0001529	81323011	1	0.22	0.5	0.32
								DIAS0001528	81323097	0.7	0.15
								MARC0033443	81323908	0.8	0.18
		7	92	26	1.6	0.77		ASGA0035303	92172716	1.4	0.58	0.1	0.21
APPmean	Entry	6	79	20	3.5	0.84		ASGA0028585	79397645	3.1	0.73	0.1	0.07
APPmean	Post-acclimation	X	113	12	6.2	0.99		ALGA0100160	113036560	6.5	1	0	0.01
		11	61	20	4.6	0.95		MARC0070765	61225081	4.6	0.9	0.1	0.05
		7	74	16	3	0.72		ALGA0042619	74878545	2.5	0.56	0.2	0.12
APPmean	Parity 2	6	93	13	2.7	0.8		MARC0082470	93442952	2.7	0.76	0	0.01
		12	2	20	2.2	0.77		ALGA0064322	2129234	1.9	0.68	0	0.01
