# Supplementary material for: Genomic Analysis of IgG Antibody Response to Common Pathogens in Commercial Sows in Health-Challenged Herds
Source: Front Genet. 2020 Oct 23;11:593804. doi: 10.3389/fgene.2020.593804 (PMC7646516; doi:10.3389/fgene.2020.593804)
Supplement: Supplementary Table 2 — Accuracies of genomic prediction. [file Table_2.XLSX]

## Sheet: Sheet1
Supplemental Table 2: Accuracies of genomic prediction
time	disease	proportion	accuracy	sd	method
D0	01_SIV	0	0.085989	0.357247	BayesC0		time	time of Ab collection: D0 (Entry), D30 (Post-acclimation), P1 (Parity 1, P2 (Parity 2
D0	01_SIV	100	0	0	BayesC0		disease	SIV (Swine influenza), MH (Mycoplasma hyopneumoniae), PCV2 (Porcine cicovirus type 2), APP (Actinobacillus pleuropneumoniae), MEAN (mean of antibody response to all diseases)
D0	01_SIV	25	-0.0284105	0.196992	BayesC0		proportion	proportion of seropositives within a contemporary group
D0	01_SIV	50	-0.0824897	0.517442	BayesC0		acc_final	accuracy of genomic prediction
D0	01_SIV	75	0.102868	0.238616	BayesC0		sd	standard deviation of the accuracy
D0	02_MH	0	-0.0158164	0.115889	BayesC0		method	baysian method of analysis
D0	02_MH	100	0.281973	0.320942	BayesC0
D0	02_MH	25	0.130356	0.173936	BayesC0
D0	02_MH	50	0.0963763	0.103264	BayesC0
D0	02_MH	75	0.136237	0.133482	BayesC0
D0	03_pcv2	0	0.136931	0.219361	BayesC0
D0	03_pcv2	100	0.0268928	0.122323	BayesC0
D0	03_pcv2	25	0.114843	0.168663	BayesC0
D0	03_pcv2	50	0.13573	0.17065	BayesC0
D0	03_pcv2	75	0.138761	0.17874	BayesC0
D30	01_SIV	0	-0.092568	0.250906	BayesC0
D30	01_SIV	100	0	0	BayesC0
D30	01_SIV	25	-0.0826283	0.353352	BayesC0
D30	01_SIV	50	-0.17363	0.520457	BayesC0
D30	01_SIV	75	0.0274896	0.434038	BayesC0
D30	02_MH	0	-0.0453541	0.142877	BayesC0
D30	02_MH	100	0.219109	0.422554	BayesC0
D30	02_MH	25	0.0446492	0.0807012	BayesC0
D30	02_MH	50	0.0391827	0.11654	BayesC0
D30	02_MH	75	0.157034	0.295894	BayesC0
D30	03_pcv2	0	0.226835	0.144997	BayesC0
D30	03_pcv2	100	0.0824623	0.173335	BayesC0
D30	03_pcv2	25	0.0906764	0.105562	BayesC0
D30	03_pcv2	50	0.094203	0.128054	BayesC0
D30	03_pcv2	75	0.0900919	0.140928	BayesC0
P1	01_SIV	0	0.256005	0.242024	BayesC0
P1	01_SIV	100	0	0	BayesC0
P1	01_SIV	25	0.0233236	0.136422	BayesC0
P1	01_SIV	50	0.0671983	0.101091	BayesC0
P1	01_SIV	75	0.0892505	0.199401	BayesC0
P1	02_MH	0	0.171802	0.14938	BayesC0
P1	02_MH	100	-0.125756	0.208389	BayesC0
P1	02_MH	25	0.268699	0.168798	BayesC0
P1	02_MH	50	0.243028	0.223304	BayesC0
P1	02_MH	75	0.208167	0.200074	BayesC0
P1	03_pcv2	0	0.624953	0.921653	BayesC0
P1	03_pcv2	100	0.271854	0.318979	BayesC0
P1	03_pcv2	25	0.272718	0.24778	BayesC0
P1	03_pcv2	50	0.270997	0.261397	BayesC0
P1	03_pcv2	75	0.277018	0.248832	BayesC0
P2	01_SIV	0	0.134862	0.414998	BayesC0
P2	01_SIV	100	0	0	BayesC0
P2	01_SIV	25	0.114845	0.17237	BayesC0
P2	01_SIV	50	0.114845	0.17237	BayesC0
P2	01_SIV	75	0.146023	0.411452	BayesC0
P2	02_MH	0	0.304988	0.206763	BayesC0
P2	02_MH	100	0.128813	0.438177	BayesC0
P2	02_MH	25	0.230722	0.219203	BayesC0
P2	02_MH	50	0.199908	0.184204	BayesC0
P2	02_MH	75	0.186298	0.229591	BayesC0
P2	03_pcv2	0	-0.432316	0.878049	BayesC0
P2	03_pcv2	100	-0.317033	0.674207	BayesC0
P2	03_pcv2	25	-0.252887	0.58172	BayesC0
P2	03_pcv2	50	-0.252887	0.58172	BayesC0
P2	03_pcv2	75	-0.288259	0.557198	BayesC0
D0	01_SIV	0	0.0441371	0.304555	BayesC
D0	01_SIV	100	0	0	BayesC
D0	01_SIV	25	-0.0490349	0.22449	BayesC
D0	01_SIV	50	-0.0788703	0.538449	BayesC
D0	01_SIV	75	0.0693065	0.262147	BayesC
D0	02_MH	0	-0.00440104	0.0989778	BayesC
D0	02_MH	100	0.178542	0.305268	BayesC
D0	02_MH	25	0.128173	0.182017	BayesC
D0	02_MH	50	0.110922	0.087282	BayesC
D0	02_MH	75	0.160426	0.112939	BayesC
D0	03_pcv2	0	0.314517	0.205355	BayesC
D0	03_pcv2	100	0.121529	0.108366	BayesC
D0	03_pcv2	25	0.436196	0.213414	BayesC
D0	03_pcv2	50	0.44315	0.199788	BayesC
D0	03_pcv2	75	0.420138	0.197542	BayesC
D30	01_SIV	0	-0.180387	0.156473	BayesC
D30	01_SIV	100	0	0	BayesC
D30	01_SIV	25	-0.0755193	0.434735	BayesC
D30	01_SIV	50	-0.140188	0.590512	BayesC
D30	01_SIV	75	0.0517081	0.513337	BayesC
D30	02_MH	0	-0.0544195	0.145899	BayesC
D30	02_MH	100	0.26444	0.440948	BayesC
D30	02_MH	25	0.0384857	0.0897209	BayesC
D30	02_MH	50	0.0357007	0.115176	BayesC
D30	02_MH	75	0.195421	0.299476	BayesC
D30	03_pcv2	0	0.375929	0.149476	BayesC
D30	03_pcv2	100	0.478512	0.0938281	BayesC
D30	03_pcv2	25	0.478738	0.167357	BayesC
D30	03_pcv2	50	0.483624	0.150733	BayesC
D30	03_pcv2	75	0.497529	0.15438	BayesC
P1	01_SIV	0	0.321534	0.249377	BayesC
P1	01_SIV	100	0	0	BayesC
P1	01_SIV	25	0.0261936	0.123596	BayesC
P1	01_SIV	50	0.0857587	0.077798	BayesC
P1	01_SIV	75	0.109291	0.215963	BayesC
P1	02_MH	0	0.211319	0.130668	BayesC
P1	02_MH	100	-0.0888093	0.16392	BayesC
P1	02_MH	25	0.305921	0.106724	BayesC
P1	02_MH	50	0.298914	0.165216	BayesC
P1	02_MH	75	0.239683	0.169068	BayesC
P1	03_pcv2	0	0.791156	0.707807	BayesC
P1	03_pcv2	100	0.299689	0.240793	BayesC
P1	03_pcv2	25	0.320749	0.245383	BayesC
P1	03_pcv2	50	0.321371	0.236417	BayesC
P1	03_pcv2	75	0.315272	0.252016	BayesC
P2	01_SIV	0	0.20383	0.331755	BayesC
P2	01_SIV	100	0	0	BayesC
P2	01_SIV	25	0.129206	0.204675	BayesC
P2	01_SIV	50	0.129206	0.204675	BayesC
P2	01_SIV	75	0.155229	0.424727	BayesC
P2	02_MH	0	0.315149	0.213615	BayesC
P2	02_MH	100	0.138923	0.460967	BayesC
P2	02_MH	25	0.217894	0.222276	BayesC
P2	02_MH	50	0.189894	0.196938	BayesC
P2	02_MH	75	0.159405	0.242888	BayesC
P2	03_pcv2	0	-0.416695	0.928465	BayesC
P2	03_pcv2	100	-0.287119	0.738123	BayesC
P2	03_pcv2	25	-0.245914	0.438279	BayesC
P2	03_pcv2	50	-0.245914	0.438279	BayesC
P2	03_pcv2	75	-0.254096	0.44743	BayesC
D30	01_SIV	50	-0.164157	0.590066	BayesB
D30	01_SIV	0	-0.143186	0.281049	BayesB
D0	01_SIV	50	-0.115021	0.51119	BayesB
D30	01_SIV	25	-0.0808883	0.414205	BayesB
D0	01_SIV	25	-0.0568043	0.210745	BayesB
D30	02_MH	0	-0.0901692	0.129307	BayesB
P1	02_MH	100	-0.0844731	0.255143	BayesB
D0	02_MH	0	-0.0104792	0.100365	BayesB
D30	02_MH	50	-0.00199331	0.0871521	BayesB
D30	02_MH	25	0.0318747	0.077198	BayesB
P2	03_pcv2	0	-0.558329	1.11221	BayesB
P2	03_pcv2	25	-0.445659	0.698476	BayesB
P2	03_pcv2	50	-0.445659	0.698476	BayesB
P2	03_pcv2	75	-0.430843	0.757734	BayesB
P2	03_pcv2	100	-0.409482	0.611973	BayesB
D0	01_SIV	100	0	0	BayesB
D30	01_SIV	100	0	0	BayesB
P1	01_SIV	100	0	0	BayesB
P2	01_SIV	100	0	0	BayesB
P1	01_SIV	25	0.0462197	0.181423	BayesB
P2	02_MH	75	0.0634814	0.276782	BayesB
D30	02_MH	75	0.0799563	0.245064	BayesB
D0	02_MH	75	0.123733	0.139281	BayesB
P2	02_MH	100	0.128057	0.431497	BayesB
P2	02_MH	50	0.14438	0.183561	BayesB
D0	03_pcv2	100	0.18659	0.116797	BayesB
P1	03_pcv2	50	0.237561	0.176658	BayesB
P1	03_pcv2	25	0.25514	0.181426	BayesB
P1	03_pcv2	75	0.261998	0.170293	BayesB
P1	03_pcv2	100	0.277467	0.284626	BayesB
D30	01_SIV	75	0.0770239	0.439036	BayesB
D0	01_SIV	0	0.0799087	0.327433	BayesB
D0	01_SIV	75	0.0967905	0.24582	BayesB
P1	01_SIV	50	0.101199	0.0966315	BayesB
P2	01_SIV	25	0.108706	0.240391	BayesB
D0	02_MH	25	0.150676	0.168169	BayesB
D0	02_MH	50	0.157966	0.115456	BayesB
P2	02_MH	25	0.169762	0.225931	BayesB
D0	02_MH	100	0.186135	0.267553	BayesB
P1	02_MH	0	0.188956	0.161451	BayesB
D0	03_pcv2	0	0.551776	0.211984	BayesB
D30	03_pcv2	50	0.578115	0.240969	BayesB
D30	03_pcv2	25	0.584097	0.227826	BayesB
D0	03_pcv2	75	0.594531	0.23432	BayesB
D30	03_pcv2	0	0.59668	0.228227	BayesB
P2	01_SIV	50	0.108706	0.240391	BayesB
P2	01_SIV	75	0.109702	0.411123	BayesB
P2	01_SIV	0	0.177795	0.397568	BayesB
P1	01_SIV	75	0.18901	0.266675	BayesB
P1	01_SIV	0	0.425202	0.220986	BayesB
D30	02_MH	100	0.201519	0.421279	BayesB
P1	02_MH	75	0.202131	0.189418	BayesB
P1	02_MH	25	0.256031	0.180079	BayesB
P1	02_MH	50	0.276788	0.186429	BayesB
P2	02_MH	0	0.28779	0.262418	BayesB
D30	03_pcv2	100	0.602299	0.301497	BayesB
D30	03_pcv2	75	0.605599	0.237759	BayesB
P1	03_pcv2	0	0.629491	0.967905	BayesB
D0	03_pcv2	25	0.64241	0.238501	BayesB
D0	03_pcv2	50	0.643667	0.231359	BayesB
D0	04_app1	0	-0.0533279	0.10163	BayesC0
D0	05_app2	0	0.0755471	0.140699	BayesC0
D0	06_app3	0	0.135442	0.0664073	BayesC0
D0	07_app5	0	0.064195	0.133165	BayesC0
D0	08_app7	0	0.0597375	0.135984	BayesC0
D0	09_app10	0	-0.024954	0.134004	BayesC0
D0	10_app12	0	0.127143	0.0937924	BayesC0
D0	11_app13	0	0.150002	0.15022	BayesC0
D30	04_app1	0	-0.0441366	0.0814456	BayesC0
D30	05_app2	0	0.18926	0.165518	BayesC0
D30	06_app3	0	0.178282	0.0910527	BayesC0
D30	07_app5	0	0.0689172	0.120235	BayesC0
D30	08_app7	0	0.294217	0.172641	BayesC0
D30	09_app10	0	0.0759177	0.118567	BayesC0
D30	10_app12	0	0.0658587	0.0922471	BayesC0
D30	11_app13	0	0.208374	0.0567956	BayesC0
P1	04_app1	0	0.133738	0.147667	BayesC0
P1	05_app2	0	0.067189	0.340699	BayesC0
P1	06_app3	0	0.236673	0.048144	BayesC0
P1	07_app5	0	0.116527	0.0805274	BayesC0
P1	08_app7	0	0.106594	0.194531	BayesC0
P1	09_app10	0	0.139116	0.0837834	BayesC0
P1	10_app12	0	0.099547	0.369003	BayesC0
P1	11_app13	0	0.196652	0.115068	BayesC0
P2	04_app1	0	0.0689118	0.0849919	BayesC0
P2	05_app2	0	-0.607381	2.15388	BayesC0
P2	06_app3	0	0.176092	0.213684	BayesC0
P2	07_app5	0	-0.0184408	0.249885	BayesC0
P2	08_app7	0	0.183404	0.181092	BayesC0
P2	09_app10	0	0.156044	0.0748796	BayesC0
P2	10_app12	0	0.139044	0.0972369	BayesC0
P2	11_app13	0	0.142496	0.132904	BayesC0
D0	04_app1	0	0.000659163	0.157658	BayesC
D0	05_app2	0	0.12465	0.124806	BayesC
D0	06_app3	0	0.114911	0.0337596	BayesC
D0	07_app5	0	0.06552	0.0973147	BayesC
D0	08_app7	0	0.0801511	0.152187	BayesC
D0	09_app10	0	-0.0673764	0.115606	BayesC
D0	10_app12	0	0.115659	0.114311	BayesC
D0	11_app13	0	0.0836843	0.15741	BayesC
D30	04_app1	0	-0.05055	0.0909747	BayesC
D30	05_app2	0	0.178258	0.168583	BayesC
D30	06_app3	0	0.222211	0.0888064	BayesC
D30	07_app5	0	0.0519926	0.100124	BayesC
D30	08_app7	0	0.307278	0.165076	BayesC
D30	09_app10	0	0.115657	0.103051	BayesC
D30	10_app12	0	0.0309767	0.0897781	BayesC
D30	11_app13	0	0.180726	0.0647099	BayesC
P1	04_app1	0	0.154787	0.182106	BayesC
P1	05_app2	0	0.0705362	0.336538	BayesC
P1	06_app3	0	0.221202	0.0809205	BayesC
P1	07_app5	0	0.0959946	0.098961	BayesC
P1	08_app7	0	0.0778466	0.180155	BayesC
P1	09_app10	0	0.100503	0.0937272	BayesC
P1	10_app12	0	0.221628	0.353682	BayesC
P1	11_app13	0	0.176147	0.137873	BayesC
P2	04_app1	0	0.103483	0.120086	BayesC
P2	05_app2	0	-0.347393	2.03249	BayesC
P2	06_app3	0	0.214569	0.200253	BayesC
P2	07_app5	0	-0.00567417	0.271349	BayesC
P2	08_app7	0	0.209408	0.147343	BayesC
P2	09_app10	0	0.199552	0.0636184	BayesC
P2	10_app12	0	0.159535	0.112857	BayesC
P2	11_app13	0	0.168114	0.188925	BayesC
D0	09_app10	0	-0.097721	0.094092	BayesB
D30	04_app1	0	-0.072477	0.106496	BayesB
D0	04_app1	0	-0.0534018	0.210563	BayesB
P2	05_app2	0	-0.0350204	2.0362	BayesB
D30	10_app12	0	0.0182973	0.0950148	BayesB
P1	08_app7	0	0.0200082	0.17566	BayesB
P2	07_app5	0	0.0208336	0.256392	BayesB
D30	07_app5	0	0.0293867	0.0753898	BayesB
P1	07_app5	0	0.031394	0.125425	BayesB
D0	07_app5	0	0.0456429	0.064209	BayesB
P1	05_app2	0	0.0490423	0.324087	BayesB
D0	11_app13	0	0.0539123	0.146683	BayesB
D0	08_app7	0	0.0633549	0.155414	BayesB
P1	09_app10	0	0.0706574	0.0975858	BayesB
P1	11_app13	0	0.0979338	0.154502	BayesB
D0	10_app12	0	0.103235	0.129639	BayesB
D0	06_app3	0	0.108264	0.0333099	BayesB
P2	04_app1	0	0.118394	0.121978	BayesB
P2	11_app13	0	0.124732	0.252882	BayesB
P2	10_app12	0	0.124885	0.126901	BayesB
D30	09_app10	0	0.126713	0.0995357	BayesB
D0	05_app2	0	0.137186	0.125529	BayesB
D30	05_app2	0	0.141981	0.203108	BayesB
P1	04_app1	0	0.144244	0.208563	BayesB
P1	06_app3	0	0.169608	0.168804	BayesB
D30	11_app13	0	0.182459	0.068796	BayesB
P2	09_app10	0	0.204653	0.0776992	BayesB
P2	08_app7	0	0.218037	0.173342	BayesB
D30	06_app3	0	0.223138	0.0873713	BayesB
P1	10_app12	0	0.225575	0.257999	BayesB
P2	06_app3	0	0.242763	0.203885	BayesB
D30	08_app7	0	0.318962	0.175975	BayesB
D0	app	0	0.144054	0.0639129	BayesB
D0	mean	0	0.475088	0.510891	BayesB
D30	app	0	0.160274	0.092532	BayesB
D30	mean	0	0.456543	0.309964	BayesB
P1	app	0	0.108013	0.110617	BayesB
P1	mean	0	1.05039	0.805648	BayesB
P2	app	0	0.103822	0.105709	BayesB
P2	mean	0	0.854758	1.0697	BayesB
D0	app	0	0.191483	0.096168	BayesC0
D0	mean	0	0.287206	0.109049	BayesC0
D30	app	0	0.184749	0.092729	BayesC0
D30	mean	0	0.192331	0.0766379	BayesC0
P1	app	0	0.166722	0.107207	BayesC0
P1	mean	0	0.336473	0.129506	BayesC0
P2	app	0	0.106637	0.0727577	BayesC0
P2	mean	0	-0.0365447	0.180835	BayesC0
D0	app	0	0.162007	0.0792706	BayesC
D0	mean	0	0.507886	0.150612	BayesC
D30	app	0	0.199658	0.0877139	BayesC
D30	mean	0	0.232293	0.0771667	BayesC
P1	app	0	0.161439	0.113019	BayesC
P1	mean	0	0.376204	0.120201	BayesC
P2	app	0	0.219215	0.0629672	BayesC
P2	mean	0	-0.0411222	0.191833	BayesC
